# Supplementary material for: T and Z, partial seed coat patterning genes in common bean, provide insight into the structure and protein interactions of a plant MBW complex
Source: G3 (Bethesda). 2024 Aug 21;14(10):jkae184. doi: 10.1093/g3journal/jkae184 (PMC11457125; doi:10.1093/g3journal/jkae184)
Supplement: jkae184_Supplementary_Data [file jkae184_supplementary_data.zip › Supplemental_Tables_G3-2024-405237.xlsx]

## Sheet: Supp Table S1 GM alleles
Table S1. Select Bassett introgression lines genotyped with the tEW and t65-73 PACE markers.
Genotype designation	NPGS PI #	T marker genotype	Z marker genotype	Classic genetic genotype	Phenotype	Donors
Genetic marker 19	PI 583644	tEW	zEW	t z jers	Pure white seed	t, z, and jers from Earliwax (PI 549618)
Genetic marker 40	PI 608687	T	zEW	z j	Nonshiny dark purple (paler than with j alone) and white hilum ring and corona	z and j from PI 527806
Genetic marker 42	PI 608689	T	zEW	z j v	Gives pale grayish green (or violet) in an unstable pattern; white hilum ring and corona	z and j from PI 527806; v from PI 527830
Genetic marker 44	PI 608691	T	zEW	z j b v	Pale gray or pale grayish violet (paler than with j alone), highly variable from seed to seed; white hilum ring and corona	z and j from PI 527820; b from PI 527774; v from PI 527830
Genetic marker 53	PI 608700	tEW	Z	t	Self-colored (totally colored) black seed	Earliwax (PI 549618)
Genetic marker 54	PI 608701	t65-73	Z	t	Expansa (minimus) with fibula arcs pattern of partly colored seeds	t from PI 451801
Genetic marker 55	PI 608702	tEW	zEW	t z	Virgarcus pattern of partly colored seeds; due to the allele at the zonal locus	t and z from PI 527712
Genetic marker 73	PI 632718	t65-73	Z	t j	Marginata pattern of partly colored seed coats	t from PI 451801; j from PI 527753
Genetic marker 74	PI 632719	tEW	zEW	t z j	White flower and white seed coat	t from Earliwax (PI 549618); z and j from PI 527806
Genetic marker 75	PI 632720	t65-73	Z	t bipana	Anasazi pattern of partly colored seed coats in black/white, where the circumlineatus gene (cl) carried cryptically by 5-593 does not express with V	t from PI 451802 or Earliwax (PI 549618); bipana from PI 451802
Genetic marker 76	PI 632721	tEW	zEW	t cl z v	Virgarcus pattern of partly colored seed coats in mineral brown (M.B.) with an orange precipitation line in the grooved surface (circumlineatus) at the juncture of white and M.B. pattern	t and z from PI527712; v from PI 527830
Genetic marker 77	PI 632722	tEW	zEW	t cl z g b v	Virgarcus pattern of partly colored seed coats in pale greenish yellow (P.G.Y.) with an an orange precipitation line in the grooved surface (circumlineatus) at the juncture of white and P.G.Y. pattern	t and z from PI527712; v from PI 527830; b from PI 527774; g from Calima (PI 310511)
Genetic marker 83	PI 632728	T	zEW	[? R] z j b v	Oxblood red with loss of color (nearly white) in the corona and hilum ring	[? R] from PI 527829; z and j from PI 527820; b from PI 527774; v from PI 527830
Genetic marker 87	PI 632732	T	zEW	z j g v	Greenish gray-brown with a highly variable violet wash on some seeds and loss of color in the corona and hilum ring	z from PI 527806; j from PI 527806 or PI 527753; g from Calima (PI 310511); v from PI 527830
Genetic marker 88	PI 632733	T	zEW	z j g b v	Schamois with a highly variable pale violet wash on some seeds and loss of color in the corona and hilum ring	z and j from PI 527820; g from Calima (PI 310511); b from PI 527774; v from PI 527830
Genetic marker 90	PI 632735	t65-73	zEW	t z bipana	Anabip pattern (sometimes unstable intermedia) of partly colored seed coats due to the interaction of z and bipana	t from PI 451802, Earliwax (PI 549618), or PI 527712; z from Earliwax (PI 549618) or PI 527712; bipana from PI 451802
Genetic marker 26	PI 608674	T	Z	Wild type	Shiny, black, unpatterned seeds and purple unpatterned flowers	5-593 genotype = fin T Cl Z Bip Fib P [C r] J G B V Rk Gy Asp
Donor Earliwax	PI 549618	tEW	zEW
Donor V0869	PI 527806	T	zEW
Donor M0056	PI 527830	T	zEW
Donor V0919	PI 527820	T	zEW
Donor V0722	PI 527774	T	zEW
Donor 65-72	PI 451801	t65-73	zEW
Donor Incomparable	PI 527712
Donor V0553	PI 527753	tEW	Z
Donor 65-73	PI 451802	tEW	Z
Donor Calima	Pi 310511	T	zEW
Donor M0048	PI 527829	T	zEW

## Sheet: Supp Table S2 MDP alleles
Table S2. T and Z genotypes of members of the Middle American Diversity Panel.
MDP Entry #	Variety	Class	T allele	Z allele
MDP1	BelMiNeb-RR-2	Great northern	T	Z
MDP2	BelMiNeb-RMR-3	Great northern	T	Z
MDP3	BelDakMi-RR-5	Pinto	T	Z
MDP5	BelMiNeb-RMR-7	Great northern	T	Z
MDP6	BelMiNeb-RMR-4	Great northern	T	Z
MDP7	BelNeb-RR-1	Great northern	T	Z
MDP8	BelMiNeb-RMR-8	Great northern	T	Z
MDP9	AC Redbond	Small red	T	Z
MDP10	AC Black Diamond	Black	T	Z
MDP11	AC Island	Pinto	T	Z
MDP12	AC Early Rose	Pink	T	Z
MDP13	AC Polaris	Navy	T	Z
MDP15	AC Earlired	Small red	T	Z
MDP16	Bill Z	Pinto	T	Z
MDP17	Ouray	Pinto	T	Z
MDP18	Grand Mesa	Pinto	T	Z
MDP19	Fisher	Pinto	T	Z
MDP20	Montrose	Pinto	T	Z
MDP21	Olathe	Pinto	T	Z
MDP22	Shiny Crow	Pinto	T	Z
MDP23	San Juan	Pinto	T	Z
MDP24	Croissant	Pinto	T	Z
MDP25	Arapaho	Pinto	T	Z
MDP26	DOR 364	Small red	T	Z
MDP27	Xan 176	Black	T	Z
MDP29	Amadeus 77	Small red	T	Z
MDP33	PR 0443-151	Black	T	Z
MDP37	IBC 301-204	Small red	T	Z
MDP38	CENTA Pupil	Small red	T	Z
MDP39	INTA Precoz	Small red	T	Z
MDP42	TARS09-RR004	Small red	T	Z
MDP43	TARS09-RR007	Small red	T	Z
MDP44	TARS09-RR023	Pinto	T	Z
MDP45	TARS09-RR029	Small red	T	Z
MDP47	F07-004-9-1	Navy	T	Z
MDP48	F07-449-9-3	Durango red	T	Z
MDP49	F07-014-22-2	Durango red	T	Z
MDP54	Michelite	Navy	T	Z
MDP55	Sanilac	Navy	T	Z
MDP60	Swan Valley	Navy	T	Z
MDP61	Neptune	Navy	T	Z
MDP62	Domino	Black	T	Z
MDP63	Black Magic	Black	T	Z
MDP65	Bunsi	Navy	T	Z
MDP66	C-20	Navy	T	Z
MDP67	Laker	Navy	T	z
MDP68	Mayflower	Navy	T	Z
MDP69	Blackhawk	Black	T	Z
MDP70	Sierra	Pinto	T	Z
MDP73	Aztec	Pinto	T	Z
MDP74	Huron	Navy	T	Z
MDP75	Raven	Black	T	Z
MDP77	Newport	Navy	T	Z
MDP78	Mackinac	Navy	T	Z
MDP79	Kodiak	Pinto	T	Z
MDP80	Matterhorn	Great northern	T	Z
MDP84	Phantom	Black	T	Z
MDP86	Seahawk	Navy	T	Z
MDP87	Condor	Black	T	Z
MDP89	Santa Fe	Pinto	T	Z
MDP90	B05055	Black	T	Z
MDP91	P07863	Pinto	T	Z
MDP92	T-39	Black	T	Z
MDP93	Merlot	Durango red	T	Z
MDP94	Sedona	Pink	T	Z
MDP99	S08418	Pink	T	Z
MDP104	115M (Black Rhino)	Black	T	z
MDP106	Puebla 152	Black	T	Z
MDP109	Poncho	Pinto	T	Z
MDP110	Topaz	Pinto	T	Z
MDP111	Buckskin	Pinto	T	Z
MDP112	Flint	Pinto	T	Z
MDP113	Fargo	Pinto	T	Z
MDP114	Agassiz	Pinto	T	Z
MDP115	Remington	Pinto	T	Z
MDP120	La Paz	Pinto	T	Z
MDP121	Baja	Pinto	T	Z
MDP122	Durango	Pinto	T	Z
MDP123	Sonora	Pinto	T	Z
MDP125	Bandit	Black	T	Z
MDP126	Loreto	Black	T	Z
MDP127	Schooner	Navy	T	Z
MDP128	Ensign	Navy	T	Z
MDP129	Voyager	Navy	T	Z
MDP130	Seabiskit	Navy	T	Z
MDP131	Pink Floyd	Pink	T	Z
MDP132	Red Ryder	Small red	T	Z
MDP133	Medalist	Navy	T	Z
MDP134	Navigator	Navy	T	Z
MDP135	Ivory	Great northern	T	Z
MDP136	Beryl	Great northern	T	Z
MDP137	Beryl R	Great northern	T	Z
MDP138	Marquis	Great northern	T	Z
MDP139	Sapphire	Small red	T	Z
MDP140	Ember	Small red	T	Z
MDP141	Garnet	Small red	T	Z
MDP142	ROG 312	Pink	T	Z
MDP143	Desert Rose	Flor de mayo	T	Z
MDP145	Midnight	Black	T	Z
MDP146	Black Knight	Black	T	Z
MDP156	SDPI-1	Pinto	T	Z
MDP157	Shoshone	Pinto	T	Z
MDP158	UI-3	Small red	T	Z
MDP159	UI-37	Small red	T	Z
MDP160	UI-537	Pink	T	Z
MDP161	Common Pinto	Pinto	T	Z
MDP162	Common Red Mexican	Small red	T	Z
MDP163	IP08-2	Pinto	T	Z
MDP164	Kimberly	Pinto	T	Z
MDP165	Sawtooth	Great northern	T	Z
MDP166	UI-123	Pinto	T	Z
MDP167	UI-126	Pinto	T	Z
MDP168	UI-196	Pinto	T	Z
MDP169	UI-228	Small red	T	Z
MDP170	UI-239	Small red	T	Z
MDP172	UI-906	Black	T	Z
MDP173	UI-911	Black	T	Z
MDP174	US-1140	Great northern	T	Z
MDP176	UI-59	Great northern	T	Z
MDP177	UI-111	Pinto	T	Z
MDP178	UI-114	Pinto	T	Z
MDP179	UI-425	Great northern	T	Z
MDP180	BelNeb-RR-2	Great northern	T	Z
MDP181	BelMiNeb-RR-1	Great northern	T	Z
MDP182	BelMiNeb-RR-2	Great northern	T	Z
MDP184	BelMiNeb-RMR-5	Great northern	T	Z
MDP185	GN#1Sel27	Great northern	T	Z
MDP186	GN Harris	Great northern	T	Z
MDP187	GN Star	Great northern	T	Z
MDP189	Tara	Great northern	T	Z
MDP190	Starlight	Great northern	T	Z
MDP191	Emerson	Great northern	T	z
MDP192	Weihing	Great northern	T	Z
MDP193	ABC-Weihing	Great northern	T	Z
MDP194	Coyne	Great northern	T	Z
MDP195	ABCP-8	Pinto	T	Z
MDP196	Chase	Pinto	T	Z
MDP197	ABCP-15	Pinto	T	Z
MDP198	ABCP-17	Pinto	T	Z
MDP199	NE1-09-13	Great northern	T	Z
MDP200	NE1-09-19	Great northern	T	Z
MDP201	NE1-09-20	Great northern	T	Z
MDP202	NE1-09-22	Great northern	T	Z
MDP203	NE2-09-1	Pinto	T	Z
MDP206	NE2-09-8	Pinto	T	Z
MDP207	NE2-09-10	Pinto	T	Z
MDP208	NE1-09-9	Great northern	T	Z
MDP209	AC Pintoba	Pinto	T	Z
MDP210	AC Ole	Pinto	T	Z
MDP211	Win Mor	Pinto	T	Z
MDP212	AC Scarlet	Small red	T	Z
MDP213	Morden 003	Navy	T	Z
MDP214	ICB-12	Pinto	T	Z
MDP215	A-55	Black	T	Z
MDP217	92BG-7	Black	T	Z
MDP220	JM-24	Great northern	T	Z
MDP221	USWA-12	Great northern	T	Z
MDP222	Quincy	Pinto	T	Z
MDP223	Burke	Pinto	T	Z
MDP225	JM-126	Pinto	T	Z
MDP227	Pindak	Pinto	T	Z
MDP228	Nodak	Pinto	T	Z
MDP229	Holberg	Pinto	T	Z
MDP230	92US-1006	Pinto	T	Z
MDP231	Othello	Pinto	T	Z
MDP232	NW-590	Pinto	T	Z
MDP233	NW-410	Pinto	T	Z
MDP234	PT7-2	Pinto	T	Z
MDP235	USPT-WM-1	Pinto	T	Z
MDP236	USPT-CBB-1	Pinto	T	Z
MDP238	USPT-ANT-1	Pinto	T	Z
MDP239	USPT-CBB-5	Pinto	T	Z
MDP240	Big Bend	Small red	T	Z
MDP241	Le Baron	Small red	T	Z
MDP242	NW-63	Small red	T	Z
MDP243	USRM-20	Small red	T	Z
MDP244	Coulee	Small red	T	Z
MDP257	USWA-13	Great northern	T	Z
MDP258	NW-395	Small white	T	Z
MDP259	Hyden	Small white	T	Z
MDP260	USWA-50	Small white	T	Z
MDP267	Victor	Pink	T	Z
MDP269	I9365-25	Pink	T	Z
MDP270	I9365-5	Pink	T	Z
MDP271	Rojo Chiquito	Small red	T	Z
MDP273	Orca	Black mottle	T	Z
MDP278	Viva	Pink	T	Z
MDP279	Roza	Pink	T	Z
MDP280	Harold	Pink	T	Z
MDP281	Gloria	Pink	T	Z
MDP282	URS-117	Pink	T	Z
MDP286	A285	Carioca	T	Z
MDP287	A801	Carioca	T	Z
MDP290	BAT 477	Tan	T	Z
MDP291	SEA 10	Tan	T	Z
MDP292	PK9-7	Pink	T	Z
MDP293	PK915	Pink	T	Z
MDP294	SR7-3	Small red	T	Z
MDP295	SR9-4	Small red	T	Z
MDP296	GN9-4	Great northern	T	Z
MDP297	GN9-1	Great northern	T	Z
MDP298	PT9-17	Pinto	T	Z
MDP299	Maverick	Pinto	T	Z
MDP300	Lariat	Pinto	T	Z
MDP301	Stampede	Pinto	T	Z
MDP302	ND-307	Pinto	T	Z
MDP303	Frontier	Pinto	T	Z
MDP304	Arthur	Navy	T	Z
MDP305	Norstar	Navy	T	Z
MDP307	Eclipse	Black	T	Z
MDP308	NDZ06249	Small red	T	Z
MDP309	ND040494-4	Pinto	T	Z
MDP310	ND021717	Black	T	Z
MDP311	ND021574	Black	T	Z
MDP312	ND041062-1	Pinto	T	Z
MDP314	ND060197	Pinto	T	Z
MDP316	Hatton	Pinto	T	Z
MDP317	Crestwood	Navy	T	Z
MDP319	Reliant	Navy	T	Z
MDP320	Vista	Navy	T	Z
MDP321	Envoy	Navy	T	Z
MDP322	Blackjack	Black	T	Z
MDP323	GTS-900	Pinto	T	Z
MDP324	CDC Nighthawk	Black	T	Z
MDP326	CDC Pinnacle	Pinto	T	Z
MDP327	CDC Whitecap	Navy	T	Z
MDP328	CDC Nordic	Great northern	T	Z
MDP329	CDC Crocus	Great northern	T	z
MDP330	CDC Pintium	Pinto	T	Z
MDP331	CDC Expresso	Black	T	Z
MDP332	CDC Jet	Black	T	Z
MDP334	CDC Camino	Pink	T	Z
MDP336	OAC Rex	Navy	T	Z
MDP339	Nautica	Navy	T	Z
MDP342	OAC Laser	Navy	T	Z
MDP343	OAC Gryphon	Navy	T	Z
MDP346	Lighthing	Navy	T	Z
MDP349	Harrowhawk	Black	T	Z
MDP350	AC Harblack	Black	T	Z
MDP352	OAC Seaforth	Navy	T	Z
MDP353	AC Compass	Navy	T	Z
MDP354	T9905	Navy	T	Z
MDP355	T9903	Navy	T	Z
MDP356	HY 4181	Navy	T	Z
MDP358	Orion	Great northern	T	Z
MDP373	UCD 9634	Black	T	Z
MDP374	UCD 9623	Pink	T	Z
MDP375	Yolano	Pink	T	Z
MDP379	Max	Pinto	T	Z
MDP380	Jackpot	Pinto	T	Z
MDP381	Gala	Pinto	T	Z
MDP382	Sequoia	Pinto	T	Z
MDP383	Apache	Pinto	T	Z
MDP384	Fiesta	Pinto	T	Z
MDP385	Bighorn	Great northern	T	Z
MDP386	Buster	Pinto	T	Z
MDP387	Medicine Hat	Pinto	T	Z
MDP388	Windbreaker	Pinto	T	Z
MDP389	Mariah	Pinto	T	zEW
MDP390	Focus	Pinto	T	Z
MDP391	Vision	Pinto	T	Z
MDP392	Albion	Navy	T	Z
MDP393	Avanti	Navy	T	Z
MDP394	Midland	Navy	T	Z
MDP395	Black Velvet	Black	T	Z
MDP403	McHale	Navy	T	Z
MDP14	AC Resolute	Great northern	T	zEW
MDP28	PR 0340-3-3-1	Small red	T	zEW
MDP30	Morales	Small white	T	zEW
MDP31	Verano	Small white	T	zEW
MDP32	DPC-4	Black	T	zEW
MDP35	PR 0401-259	Pink	T	zEW
MDP40	Dehoro	Small red	T	zEW
MDP41	Aifi Wuriti	Black	T	zEW
MDP50	F04-2801-4-6-6	Black	T	zEW
MDP51	F04-2801-4-5-1	Black	T	zEW
MDP52	I06-2575-17	Pinto	T	zEW
MDP53	F04-2801-4-1-2	Black	T	zEW
MDP56	Seafarer	Navy	T	zEW
MDP88	Zorro	Black	T	zEW
MDP96	Cornell 49-242	Black	T	zEW
MDP97	N05324	Navy	T	zEW
MDP237	USPT-CBB-3	Pinto	T	zEW
MDP272	Indeterminate Jamaica Red	Red mottle	T	zEW

## Sheet: Supp Table S3 ADP alleles
Table S3. T and Z genotypes of members of the Andean Diversity Panel.
ADP Entry #	Genotype	Seed type	T allele	Z allele
ADP1	Rozi Koko	Red speckled	T	zEW
ADP2	W6 16444	Purple speckled	T	zEW
ADP4	Kilombero	Yellow brown	T	zEW
ADP5	Kabuku	Small red	T	zEW
ADP6	W6 16465	Small red	T	zEW
ADP7	Bukoba	Yellow	T	zEW
ADP11	Kiboroloni	Small red	T	zEW
ADP14	Kiangwe	Yellow	T	zEW
ADP15	W6 16495	Small red	T	zEW
ADP16	Gololi	Small red	T	zEW
ADP17	W6 16529	Small red	T	zEW
ADP18	Sodan	Small red	T	zEW
ADP19	Kasukanywele	Yellow brown	T	zEW
ADP20	Kigoma	Yellow	T	zEW
ADP21	Mbulamtwe	Yellow	T	zEW
ADP22	Kisapuri	Small red	T	zEW
ADP23	Mshoronyloni	Small red	T	zEW
ADP24	Yellow	Yellow	T	zEW
ADP25	Ruhondela	Purple speckled	T	zEW
ADP26	BlackWonder	Black	T	zEW
ADP27	Incomparable	Brown	T	zEW
ADP28	Sisi	Yellow	T	zEW
ADP29	RH2	Small red	T	zEW
ADP30	RH6	Black	T	zEW
ADP31	RH11	Small red	T	zEW
ADP32	RH21	Small red	T	zEW
ADP33	Kivivu	Purple speckled	T	zEW
ADP34	Kivivu	Purple speckled	T	zEW
ADP37	W6 16488	Brown	T	zEW
ADP38	Moono	Small red	T	zEW
ADP39	Rozi Koko	Red mottled	T	zEW
ADP40	Katwela	Small red	T	Z	1
ADP41	Mrondo	Small red	T	zEW
ADP42	Mkokola	Small red	T	zEW
ADP43	Bwana Shamba	Small red	T	zEW
ADP44	Kivivu	Purple speckled	T	zEW
ADP45	RH12	Purple speckled	T	zEW
ADP46	RH4		T	zEW
ADP47	Msolini	Brown	T	zEW
ADP49	W6 16546	Small red	T	zEW
ADP50	Salunde	Gray	T	zEW
ADP51	RH3	Purple speckled	T	zEW
ADP52	RH9	Purple speckled	T	zEW
ADP53	Maharage Makubwa	Small red	T	zEW
ADP54	W6 16447	Cranberry	T	zEW
ADP55	Kabuku	Red speckled	T	zEW
ADP56	Soya	Purple speckled	T	zEW
ADP57	Kivivu	Small red	T	zEW
ADP58	Canada	Small red	T	zEW
ADP59	Poto	Purple speckled	T	zEW
ADP60	Canada	Small red	T	zEW
ADP61	Maulasi	Cranberry	T	zEW
ADP62	Maulasi	Red speckled	T	zEW
ADP63	Soya	Purple speckled	T	zEW
ADP64	W6 16500	Yellow	T	zEW
ADP65	W6 16501	Small red	T	zEW
ADP66	Njano	Yellow	T	zEW
ADP67	Njano	Yellow	T	zEW
ADP68	Soya	Purple speckled	T	zEW
ADP69	Soya	Purple speckled	T	zEW
ADP70	Msafiri	Small red	T	zEW
ADP71	Njano Dolea	Yellow	T	zEW
ADP72	Masusu	Brown	T	zEW
ADP73	Masusu	Brown	T	zEW
ADP74	Kablanketi	Purple speckled	T	zEW
ADP75	Mabuku	Brown	T	zEW
ADP76	Kablanketi	Purple speckled	T	zEW
ADP78	W6 16535		T	zEW
ADP79	Lungemba	Purple speckled	T	zEW
ADP80	Kablanketi	Purple speckled	T	zEW
ADP81	Kablanketi	Purple speckled	T	zEW
ADP82	Kablanketi	Purple speckled	T	zEW
ADP83	W6 16547	Purple speckled	T	zEW
ADP84	Kablanketi_NDEFU	Purple speckled	T	zEW
ADP85	Kablanketi	Purple speckled	T	zEW
ADP86	Myamhonga Mwekundu	Purple speckled	T	zEW
ADP87	Kablanketi	Purple speckled	T	zEW
ADP88	Kablanketi	Purple speckled	T	zEW
ADP89	Kablanketi	Purple speckled	T	zEW
ADP91	W6 16560	Brown	T	Z	1
ADP92	MORO	Yellow	T	zEW
ADP93	MORO	Yellow	T	zEW
ADP94	Lushala	Yellow	T	zEW
ADP95	Canada	Yellow brown	T	zEW
ADP96	Rojo	Small red	T	zEW
ADP97	Bilfa4	Brown	T	Z	1
ADP98	Selian97	Small red	T	zEW
ADP99	Bwana Shamba	Small red	T	zEW
ADP100	EG21	Purple speckled	T	zEW
ADP101	Witrood	Cranberry	T	zEW
ADP106	Zawadi	Purple speckled	T	zEW
ADP107	Mishindi	Purple speckled	T	zEW
ADP108	Njano	Yellow	T	zEW
ADP109	Kablanketi	Purple speckled	T	zEW
ADP110	Sug131	Cranberry	T	zEW
ADP111	Uyole98	Yellow	T	zEW
ADP112	Uyole96	Small red	T	zEW
ADP113	OPSRS4	Cranberry	T	zEW
ADP114	OPS_RS1	Cranberry	T	zEW
ADP115	Bonus	Cranberry	T	zEW
ADP118	Werna	Cranberry	T	zEW
ADP119	A193	Red speckled	T	zEW
ADP120	Tygerberg	Cranberry	T	zEW
ADP121	Kranskop HR1	Cranberry	T	zEW
ADP122	Kranskop	Cranberry	T	zEW
ADP124	Maini	Yellow	T	zEW
ADP168	Kanyebwa		T	zEW
ADP183	G994		T	zEW
ADP186	G1368	Small red	T	zEW
ADP205	G4494	Red mottled	T	zEW
ADP207	G4564	Jacob's cattle	T	zEW
ADP212	G4970	Beige	T	zEW
ADP213	G5034	Gray	T	zEW
ADP214	G5087	Black	T	zEW
ADP225	G6415	Light red kidney	T	zEW
ADP232	G7930		T	zEW
ADP242	G9013		T	zEW
ADP247	G9975	Cranberry	T	zEW
ADP269	G13092	White	T	zEW
ADP277	G13778	Purple mottled	T	zEW
ADP303	G17913	Beige	T	zEW
ADP310	G18356	Cranberry	T	zEW
ADP324	G20729	Small red	T	zEW
ADP337	G21303		T	Z	1
ADP346	G22246	Red mottled	T	zEW
ADP351	G22420	Brown	T	Z	1
ADP355	G22513	White	T	Z	1
ADP367	G23086	Purple cranberry	T	zEW
ADP368	G23093	White	T	zEW
ADP376	PI 189408	Small red	T	zEW
ADP383	PI 209486	Red mottled	T	zEW
ADP390	P I307808	Small red	T	zEW
ADP391	PI 308894	Light red kidney	T	zEW
ADP392	PI 309701	Cranberry	T	zEW
ADP417	PI 451906	Dark red kidney	T	zEW
ADP428	Colorado del Pais	Cranberry	T	zEW
ADP429	PR9920_171	Cranberry	T	zEW
ADP430	PR1013_3	Pink mottled	T	zEW
ADP431	Gurabo5	Cranberry	T	zEW
ADP432	PR0637_134	Red mottled	T	zEW
ADP433	PR9745_232	Red mottled	T	zEW
ADP434	PR0737_1	Red mottled	T	zEW
ADP435	RM_05_07	Red mottled	T	zEW
ADP436	JB178	Red mottled	T	zEW
ADP437	PC50	Red mottled	T	zEW
ADP440	49_2	Yellow	T	zEW
ADP441	91_1	Yellow	T	zEW
ADP443	Vazon7	Red mottled	T	zEW
ADP444	HondoValle25	Purple mottled	T	zEW
ADP445	Chijar	Red mottled	T	Z	1
ADP446	Raz25	Red mottled	T	Z	1
ADP454	INIAP429	Red mottled	T	zEW
ADP457	INIAP481	Red mottled	T	zEW
ADP460	PI 331356B	Purple mottled	T	zEW
ADP464	PI 353534B		T	zEW
ADP467	PI 209808	Purple speckled	T	zEW
ADP468	PI 527538	Yellow	T	zEW
ADP470	PI 527508	Cranberry	T	zEW
ADP471	PI 527537C		T	zEW
ADP474	PI 527519	Purple mottled	T	zEW
ADP475	PI 319706	Yellow	T	zEW
ADP476	Heirloom	Yellow	T	zEW
ADP477	PI 527512	Purple speckled	T	zEW
ADP478	PI 353536	Brown	T	zEW
ADP481	PI 449428	Red mottled	T	zEW
ADP483	PI 209815	Yellow	T	zEW
ADP508	Calembe	Yellow	T	zEW
ADP509	Fernando	Yellow brown	T	zEW
ADP510	Ohliodeperdiz	Jacob's cattle	T	zEW
ADP511	Canario	Yellow	T	zEW
ADP513	Canario	Yellow	T	zEW
ADP514	Mantega Amarela	Yellow	T	zEW
ADP515	KatarinaKibala	Cranberry	T	zEW
ADP516	MantegaKibala		T	zEW
ADP517	Carioca, Kibala	Carioca	T	Z	1
ADP519	KatarinaCela	Cranberry	T	zEW
ADP523	Canario, Cela	Yellow	T	zEW
ADP598	Charlevoix	Dark red kidney	T	zEW
ADP600	K07921	White	T	zEW
ADP601	Camelot	Dark red kidney	T	zEW
ADP602	Sacramento	Light red kidney	T	zEW
ADP603	Wallace773-V98	Light red kidney	T	zEW
ADP604	1062_V98	Light red kidney	T	zEW
ADP605	1132_V96	Light red kidney	T	zEW
ADP607	NY105	Light red kidney	T	zEW
ADP608	UI 51	Cranberry	T	zEW
ADP610	G122	Cranberry	T	zEW
ADP611	Pompadour B	Red mottled	T	zEW
ADP612	ICAQuimbaya	Dark red kidney	T	zEW
ADP613	02_385_14	Light red kidney	T	zEW
ADP614	ND061106	Light red kidney	T	zEW
ADP615	Litekid	Light red kidney	T	zEW
ADP616	OAC Lyrick	Light red kidney	T	zEW
ADP618	AC Elk	Light red kidney	T	zEW
ADP619	UCD0906	Jacob's cattle	T	zEW
ADP620	UCD0405	Red speckled	T	zEW
ADP621	JaloEEP558	Yellow	T	zEW
ADP622	UCD0701	Jacob's cattle	T	zEW
ADP623	Drake	Dark red kidney	T	zEW
ADP624	Dolly	Cranberry	T	zEW
ADP625	Micran	Cranberry	T	zEW
ADP626	Badillo	Light red kidney	T	zEW
ADP627	H9659_21_1	Light red kidney	T	zEW
ADP628	H9659_27_7	Light red kidney	T	zEW
ADP629	H9659_27_10	Light red kidney	T	zEW
ADP630	H9659_23_1	Light red kidney	T	zEW
ADP631	OAC Inferno	Light red kidney	T	zEW
ADP633	TARS_HT2	Light red kidney	T	zEW
ADP634	UC Red Kidney	Light red kidney	T	zEW
ADP636	Montcalm (S)	Dark red kidney	T	zEW
ADP637	Isabella	Light red kidney	T	zEW
ADP638	Red Hawk	Dark red kidney	T	zEW
ADP639	Chinook 2000	Light red kidney	T	zEW
ADP640	Beluga	White	T	zEW
ADP641	Capri	Cranberry	T	zEW
ADP642	Taylor Horticultural	Cranberry	T	zEW
ADP643	Cardinal	Cranberry	T	zEW
ADP644	Fox Fire	Light red kidney	T	zEW
ADP646	Myasi	Yellow	T	zEW
ADP647	Red Kanner	Light red kidney	T	zEW
ADP648	Red Kloud	Light red kidney	T	zEW
ADP649	Kamiakin	Light red kidney	T	zEW
ADP650	K42	Light red kidney	T	zEW
ADP651	K59	Light red kidney	T	zEW
ADP652	Lisa	White	T	zEW
ADP653	USDK-CBB-15	Dark red kidney	T	zEW
ADP654	USDK-4	Dark red kidney	T	zEW
ADP655	Fiero	Dark red kidney	T	zEW
ADP656	Royal Red	Dark red kidney	T	zEW
ADP657	Kardinal	Light red kidney	T	zEW
ADP658	Blush	Light red kidney	T	zEW
ADP659	USLK-1	Light red kidney	T	zEW
ADP660	Krimson	Cranberry	T	zEW
ADP661	USCR-7	Cranberry	T	zEW
ADP662	USCR-9	Cranberry	T	zEW
ADP663	USCR-CBB-20	Cranberry	T	zEW
ADP664	Silver Cloud	White	T	zEW
ADP665	USWK-CBB-17	White	T	zEW
ADP666	USWK-6	White	T	zEW
ADP667	VA19	Light red kidney	T	zEW
ADP670	AC Calmont	Dark red kidney	T	zEW
ADP672	California Dark Red Kidney	Dark red kidney	T	zEW
ADP673	UC Nichols	Dark red kidney	T	zEW
ADP674	UCD0704	White	T	zEW
ADP675	UCD0801	Cranberry	T	zEW
ADP676	California Early Light Red Kidney	Light red kidney	T	zEW
ADP677	Etna	Cranberry	T	zEW
ADP678	Hooter	Cranberry	T	zEW
ADP679	Red Rover	Dark red kidney	T	zEW
ADP680	Clouseau	Light red kidney	T	zEW
ADP681	Belagio	Cranberry	T	zEW
ADP683	IJR	Pink mottled	T	zEW
ADP684	Majesty	Dark red kidney	T	zEW
ADP685	Chianti		T	zEW
ADP686	UCD707		T	zEW
ADP687	Pink Panther	Light red kidney	T	zEW

## Sheet: Supp Table S4 T gene primers
Table S4. Sequences of primers used to amplify amplicons from the T gene.
Primer name	Primer sequence
Tgene-1F	5’-GTGACAGACAAGTTACAAGGATTGGTATGGT-3’
Phvul.009G044700-2R	5’-GATGCGATTGTGGTCGATGTCGTT-3’
Phvul.009G044700-2F	5’-GACCTCCTAGCAACCTCCGGC-3’
Tgene-1R	5’-CAAGTTGCAGCAGCATCCGGCA-3

## Sheet: Supp Table S5 PACE primers
Table S5. The sequences of the PACE primers used to genotype the tEW and t65-73 alleles of the T gene.
Allele	Primer name	Primer sequence
T Gene
tEW	9G047300-pace-T-39bp-indel Allele-specific primer 1	5'-GAAGGTGACCAAGTTCATGCTGGATAATTCCACCCAAGACTCCC-3'
tEW	9G047300-pace-T-39bp-indel Allele-specific primer 2	5'-GAAGGTCGGAGTCAACGGATTATGGATAATTCCACCCAAGACTCCT-3'
tEW	9G047300-pace-T-39bp-indel Common, Reverse primer	5'-GGTGAGAAGGCCATGGCRTAGATT-3'
t65-73	9G047300-pace-T-1bp-indel Allele-specific primer 1	5'-GAAGGTGACCAAGTTCATGCTATATTAGGTCCCCCACTACCCC-3'
t65-73	9G047300-pace-T-1bp-indel Allele-specific primer 2	5'-GAAGGTCGGAGTCAACGGATTGATATTAGGTCCCCCACTACCCT-3'
t65-73	9G047300-pace-T-1bp-indel Common, Reverse primer	5'-TTACACTCCCACGATGCCTCTCTAA-3'
Z Gene
zEW	3G127600-Z-gene-ind-5-593 Allele-specific primer 1	GAAGGTGACCAAGTTCATGCTTCTTCTTCTTCATGTTCTTCTTCTTG
zEW	3G127600-Z-gene-ind-5-593 Allele-specific primer 2	GAAGGTCGGAGTCAACGGATTCTTCTTCTTCTTCATGTTCTTCTTCTTC
zEW	3G127600-Z-gene-ind-5-593 Common Reverse	CATCAATGCTGCAACTGCCCAACAA
zEW	3G127600-Z-gene-snp-5-593 Allele-specific primer 1	GAAGGTGACCAAGTTCATGCTAAAGCCACCAAGTGCACTAAGGTA
zEW	3G127600-Z-gene-snp-5-593 Allele-specific primer 2	GAAGGTCGGAGTCAACGGATTAGCCACCAAGTGCACTAAGGTG
zEW	3G127600-Z-gene-snp-5-593 Common Reverse	TGCAGCATTGATGGGTGAGGGAAAA

## Sheet: Supp Table S6 F2 populations 
Table S6. T and Z populations used to map candidate genes.
Population	Gene	Pop size	Cross	Recessive allele	Phenotype (Genotype) comparisons	Ratio
4-68	T	79	t BC2 5-593 (PI 608700) x 5-593 (PI 608674)	Earliwax (PI 549618)	Purple (T/-) vs. white flowers (tt)	3:1
4-76	Z	74	z j V BC2 5-593 (PI 608687) x Z j v BC2 5-593 (PI 608688)	V0869 (PI 527806)	Presence (Z/-) vs absence hilum ring (zz)	3:1
6-160.161	Z	79	t z BC2 5-593 (PI 608702) x t BC2 5-593 (PI 608701)	Incomparable (PI 527712)	Self-colored (Z/Z) + weak ambigua (Z/-) vs. virgarcus (zz)	3:1
6-273	Z	72	t Z bipana BC3 5-593 (PI 632720) x t z BC3 5-593 (PI 608702)	Incomparable (PI 527712)	Self-colored (Z/- Bip/-) + Anasazi (Z/- bipana/ bipana) vs. Anabip (z/z bipana/ bipana) + virgarcus (z/z Bip/-)	3:1

## Sheet: Supp Table S7 T phylogeny
Table S7. Sequence IDs of a representative sample of higher plant T protein orthologs used for the phylogenetic analysis. The E-value and % identity values are from a blastp analysis using Pv5-593.09G047300 query against each of the Phytozome reference genomes to identify the corresponding ortholog,
Species	Phytozome Reference Genome	Protein Sequence ID	E-value	% identity
Phaseolus vulgaris Labor_Ovalle	P.vulgaris_Labor_Ovalle v1.1	PvLabOv.09G054700.1.p	0	100
Phaseolus vulgaris 5-593	P.vulgaris_5-593 v1.1	Pv5-593.09G047300.1.p	0	100
Phaseolus acutifolius	P.acutifolius v1.0	Phacu.CVR.009G093100.1	0	100
Phaseolus vulgaris UI111	P.vulgaris_UI111 v1.1	PvUI111.09G045300.1.p	0	100
Phaseolus vulgaris G19833	P.vulgaris v2.1	Phvul.009G044700.1.p	0	100
Phaseolus lunatus	P.lunatus V1	Pl09G0000148500.2.v1	0	99
Vigna unguiculata	V.unguiculata v1.1	Vigun09g139900.1.p	0	98
Glycine max Williams 82 Chr04	G.max Wm82.a4.v1	Glyma.04G228000.1.p	0	92
Glycine max Williams 82 Chr06	G.max Wm82.a4.v1	Glyma.06G136900.1.p	0	93
Medicago truncatula	M.truncatula Mt4.0v1	Medtr3g092840.1	0	84
Cicer arietinum	C.arietinum v1.0	Ca_04058	0	84
Pisum sativa	NCBI	ADQ27318.1	0	84
Lupinus albus	L.albus v1	Lalb_Chr23g0271951	0	83
Arabidopsis thaliana	A.thaliana TAIR10	AT5G24520.1	0	77
Theobroma cacao	T.cacao v1.1	Thecc1EG015520t1	0	83
Populus trichocarpa	P.trichocarpa v4.1	Potri.015G002650.1.p	0	78
Citrus clementina	C.clementina v1.0	Ciclev10005375m	0	78
Eucalyptus grandis	E.grandis v2.0	Eucgr.A01400.1.p	0	80
Lactuca sativa	L.sativa V8	Lsat_1_v5_gn_1_129320.1	0	77
Solanum lycopersicum	S.lycopersicum ITAG4.0	Solyc03g097340.1.1	0	76
Beta vulgaris	B.vulgaris EL10_1.0	EL10Ac3g05168.1	2.5e-169	70
Kalanchoe fedtschenkoi	K.fedtschenkoi v1.1	Kaladp0008s0695.1.p	0	78
Aquilegia.coerulea	A.coerulea v3.1	Aqcoe1G412500.1.p	0	76
Oryza sativa	O.sativa v7.0	LOC_Os02g45810.1	5.31e-146	64
Triticum aestivum	T.aestivum v2.2	Traes_6DL_802B0691E.1	5.55e-119	73
Panicum hallii	P.hallii v3.2	Pahal.1G348800.1.p	3.82e-145	62
Sorghum bicolor	S.bicolor v3.1.1	Sobic.004G280800.1.p	5.73e-125	62
Zea mays	Z.mays RefGen_V4	Zm00001d017616_P001	1.95e-147	65
Nynphaea colorata	N.colorata v1.2	Nycol.I01473.1.p	4.22e-151	63

## Sheet: Supp Table S8 Z phylogeny
Table S8. Protein sequences used for the phylogenetic analysis of Z gene candidate (Pv5-593.03G127600) and proteins known to act as activators or repressors of proanthocyanin or anthocyanin biosynthesis. The E-value and % identity values are from a blastp analysis using Pv5-593.03G127600 as a query against the MYB proteins to calculate E-value and percent identity.
Species	Protein symbol	NCB I reference number	Phytozome reference number	MYB type	Flavonoid regulated	% query coverage	E-value	% identity
Antirrhinum majus	AmMYB308	P81393		Repressor	Anthocyanin	44	5e-65	64
Antirrhinum majus	AmROSEA1	AKB94073		Activator	Anthocyanin	48	5e-52	51
Arabidopsis thaliana	AtMYB32		AT4G34990	Repressor	Anthocyanin	59	1e-63	52
Arabidopsis thaliana	AtMYB4		AT4G38620	Repressor	Anthocyanin	55	2e-66	58
Arabidopsis thaliana	AtMYB6		AT4G09460	Repressor	Anthocyanin	42	4e-65	67
Arabidopsis thaliana	AtTT2		AT5G35550	Activator	Proanthocyanin	58	4e-67	57
Arabidopsis thaliana	AtMYB113		At1G66370	Activator	Anthocyanin	44	1e-53	58
Arabidopsis thaliana	AtMYB114		AT1G66380	Activator	Anthocyanin	34	5e-48	69
Arabidopsis thaliana	AtPAP1		At1G56650	Activator	Anthocyanin	34	3e-47	68
Arabidopsis thaliana	AtPAP2		AT1G66390	Activator	Anthocyanin	34	4e-46	69
Citrus sinensis	CsRuby	NP_001275818		Activator	Anthocyanin	33	3e-51	66
Diospyros kaki	DkMYB4	BAI49721		Activator	Proanthocyanin	37	1e-69	77
Fragaria x ananassa	FaMYB1	QIZ03071		Repressor	Proanthocyanin	42	4e-63	65
Fragaria x ananassa	FaMYB9	USN17648		Activator	Proanthocyanin	52	4e-83	69
Glycine max	GmMYBR		Glyma.20G013000	Repressor	Proanthocyanin	36	3e-59	68
Glycine max	GmTT2B		Glyma.17G050500	Activator	Proanthocyanin	99	4e-163	72
Glycine max	GmMYBA2		Glyma.09G235100	Activator	Anthocyanin	45	2e-50	51
Ipomoea batatas	IbMYB1	BAG68212		Activator	Anthocyanin	71	2e-52	41
Malus domestica	MdMYB16	ADL36756		Repressor	Anthocyanin	44	1e-64	65
Malus domestica	MdMYB11	NP_001280958		Activator	Proanthocyanin	78	7e-94	57
Malus domestica	MdMYB10a	DQ267897		Activator	Anthocyanin	32	6e-49	65
Medicago truncatula	MtMYB2	XP_003616388		Repressor	Proanthocyanin	36	1e-61	70
Medicago truncatula	MtMYB5		Medtr3g083540	Activator	Proanthocyanin	35	3e-66	77
Medicago truncatula	MtMYB14		Medtr4g125520	Activator	Proanthocyanin	99	7e-137	62
Populus tremula x Populus tremuloides	PtMYB182	AJI76863		Repressor	Proanthocyanin	36	2e-63	72
Prunus persica	PpMYB18	ALO81021		Repressor	Proanthocyanin	36	1e-61	71
Prunus persica	PpMYB75	XP_007216530		Activator	Anthocyanin	44	1e-52	56
Solanum tuberosum	StAN1	AFD31843		Activator	Anthocyanin	39	7e-51	57
Trifolium arvense	TaMYB14	AFJ53053		Activator	Proanthocyanin	99	4e-141	63
Vitis vinifera	VvMYBC2-L1	AFX64995		Repressor	Proanthocyanin	36	6e-61	70
Vitis vinifera	VvMYBC2-L3	AIP98385		Repressor	Proanthocyanin	43	1e-62	59
Vitis vinifera	VvMYB5B	NP_001267854		Activator	Proanthocyanin	36	2e-64	73
Vitis vinifera	VvMYBPA1	NP_001268160		Activator	Proanthocyanin	37	8e-72	79
Vitis vinifera	VvMYBPA2	NP_001267953		Activator	Proanthocyanin	99	1e-82	44
Vitis vinifera	VvMYBPAR	BAP39802		Activator	Proanthocyanin	99	2e-102	50
Vitis vinifera	VvMYBA1	BAD18977		Activator	Anthocyanin	33	4e-49	65
Zea mays	ZmMYB31	NP_001105949		Repressor	Anthocyanin	43	2e-62	64
Zea mays	ZmMYB42		Zm00001d053220	Repressor	Anthocyanin	61	2e-59	50
